# Supplementary material for: Linac-Based Ultrahypofractionated Partial Breast Irradiation (APBI) in Low-Risk Breast Cancer: First Results of a Monoinstitutional Observational Analysis
Source: Cancers (Basel). 2023 Feb 10;15(4):1138. doi: 10.3390/cancers15041138 (PMC9954287; doi:10.3390/cancers15041138)
Supplement: Supplementary file 1 [file cancers-15-01138-s001.zip]

Archive with 1 entries (1 files):
- cancers-2136034-supplementary.xlsx
