# Supplementary material for: Linac-Based Ultrahypofractionated Partial Breast Irradiation (APBI) in Low-Risk Breast Cancer: First Results of a Monoinstitutional Observational Analysis
Source: Cancers (Basel). 2023 Feb 10;15(4):1138. doi: 10.3390/cancers15041138 (PMC9954287; doi:10.3390/cancers15041138)
Supplement: Supplementary file 1 [file cancers-15-01138-s001.zip › cancers-2136034-supplementary.xlsx]

## Sheet: Tabelle1
Pseudonym (für SPS-Datei)	Seite	Quadrant	Alter	Start RT	Ende RT	Bestrahlungsdauer	Technik	OP Datum	Zeitdifferenz	Histo.	pT	pN	Anzahl LK	L	V	R	closest margin (mm)	ER (%)	PR (%)	Her2		Her2Result	Ki67 (%)	EIC	G	Begleit-DCIS	Größe (mm) DCIS/Tumor	Größe Begleit-DCIS	Chemo	DermatitisAbschluss	Fatigue	lfu	DauerFollowUp	FollowUpRechn	NW beiNaSo	Kommentar	PTV Vol cm3	PTV/Brust ipsi [%]	PTV D98% in %	PTV D95% in %	PTV D mean in %	PTV D2% in % von 26Gy	PTV D Mean (Gy)	PTV D2% in Gy	Referenzdosis Gy	PTV D95% - Gy	PTV D98% - Gy	Brust V23,4Gy in %	PTV V26Gy in %
KLN39	r	u/a	81	2020-04-23	2020-04-29	7	3D	2020-02-14	70	NST	T1c	0	1	0	0	0	7	100	80	0		0	10		2	1	19	7	neg	1		2021-08-25	484	484	0		68.9	12.22	0.915385	0.937308	0.936192	1.02308	24.341	26.6	26	24.37	23.8	22.23	21.32
DHA60	r	o/a	60	2020-04-30	2020-05-12	13	3D	2020-03-17	45	NST	T1c	0	5	0	0	0	2	100	10	2	FISH neg.	0	15		2	1	13	13	neg	1		2021-11-03	541	541	0		98.87	18.34	0.858846	0.911154	1.00035	1.055	26.009	27.43	26	23.69	22.33	23.7	64
ATE37	r	o/m	83	2020-05-04	2020-05-15	12	3D	2020-04-01	34	NST	T2	0	6	0	0	0	3	0	0	0		0	70		3	1	18	11	NA	0		2020-09-08	117	117	0		132.54	36.83	0.852308	0.898462	0.984885	1.03923	25.607	27.02	26	23.36	22.16	44.4	39.6
SRT61	r	o/a	59	2020-05-27	2020-06-04	9	3D	2020-04-23	35	NST	T1a	0	3	0	0	0	8	100	100	0		0	8		2	0	4.5		neg	1		2021-10-05	489	489	0		51.17	6.66	0.879615	0.936923	1.00881	1.04923	26.229	27.28	26	24.36	22.87	9.2	72.77
WSE34	l	u/i	86	2020-07-15	2020-07-21	7	3D	2020-06-09	37	inv. Bekapseltes papilläres Karzinom	T1c	0	2	0	0	0	10	100	80	2	FISH neg.	0	20		2	1	16	25	neg	0		2020-11-11	114	114	0	bifokal	212.44	12.88	0.9	0.935769	1.00615	1.05423	26.16	27.41	26	24.33	23.4	18.5	68.65
GNS50	l	o/i	70	2020-07-27	2020-08-05	10	3D	2020-06-02	56	DCIS	Tis	0	0	0	0	0	1	100	10	nd		nd	15		2	0	20		neg	0		2021-12-06	489	489	0	DIBH	92.39	15.66	0.793462	0.932692	1.02115	1.03846	26.55	27	26	24.25	20.63	17.9	42.52
BRH34	l	zentral	86	2020-08-12	2020-08-18	7	3D	2020-07-02	42	Morbus Paget	Tis	0	0	0	0	0	7	nd	nd	nd		nd	nd		3	0	2		neg	0		2020-12-14	119	119	0		93	49.84	0.761538	0.831923	0.978077	1.04346	25.43	27.13	26	21.63	19.8	56.85	54.24
ENA64	l	o/i	56	2020-09-07	2020-09-11	5	VMAT	2020-07-20	50	NST	T1b	0	3	0	0	0	1	85	45	1		1	9		1	0	9		neg	1		2022-01-18	495	495	0		66.09	8.2	0.894231	0.931154	1	1.03115	26	26.81	26	24.21	23.25	10.83	68.28
BEA44	r	o/m	76	2020-09-14	2020-09-23	10	VMAT	2020-06-30	77	muzinöses Karzinom	T1c	0	1	0	0	0	1	100	100	0		0	15		1	0	12		neg	0		2021-12-22	456	456	0		129.19	15.78	0.963462	0.984231	1	1.02538	26	26.66	26	25.59	25.05	24.21	47.4
RRA43	l	o/a	77	2020-12-02	2020-12-11	10	3D	2020-10-22	42	NST	T1c	0	2	0	0	0	4	100	100	0		0	9		2	0	17		neg	0		2021-03-18	98	98	0		116.45	17.79	0.826923	0.875385	1.00423	1.05308	26.11	27.38	26	22.76	21.5	23.45	71.57
STE62	r	zentral	58	2020-12-09	2020-12-18	10	VMAT	2020-11-03	37	NST	T1c	0	4	0	0	0	4	100	95	0		0	16		1	1	15		neg	0		2022-05-24	523	523	1 Fatigue		105.11	17.01	0.946154	0.962692	1	1.03538	26	26.92	26	25.03	24.6	24.63	54.21
HNS44	r	o/i	76	2020-12-22	2021-01-02	12	VMAT	2020-11-05	48	NST	T2	0	4	0	0	0	1	100	50	1		1	29		2	0	30		neg	0			#NUM!	1		keinFollowUp	65.48	9.62	0.976538	0.982308	1	1.02038	26	26.53	26	25.54	25.39	14.44	52.58
SGE67	r	o/i	53	2021-01-11	2021-01-21	11	VMAT	2020-11-19	54	NST	T1c	0	2	0	0	0	9	100	70	2	FISH pos.	1	15		2	1	16		neg	0		2021-04-07	77	77	0		188.92	22.68	0.834615	0.903462	0.980769	1.02808	25.5	26.73	26	23.49	21.7	26.13	32.47
JTS36	l	o/m	84	2021-01-21	2021-02-01	12	VMAT	2020-12-10	43	NST	T1c	0	2	0	0	0	8	100	0	0		0	5		1	0	15		neg	0		2022-05-09	463	463	0	Schrittmacher!	114.51	30.69	0.891538	0.939231	0.980769	1.02538	25.5	26.66	26	24.42	23.18	33.47	20.8
SZH46	r	o/m	74	2021-02-03	2021-02-12	10	VMAT	2020-12-17	49	NST	T1c	0	2	0	0	0	3	100	100	1		1	10		1	0	18		neg	0		2022-05-30	473	473	0		135.51	18.58	0.893846	0.940769	0.980769	1.01808	25.5	26.47	26	24.46	23.24	22.44	18.73
KIA57	l	o/a	63	2021-02-04	2021-02-15	12	VMAT	2021-01-05	31	NST	T1b	0	4	0	0	0	8	100	25	0		0	14		2	1	9	2	neg	0		2022-05-31	471	471	0		120.69	17.48	0.915385	0.95	0.985385	1.02769	25.62	26.72	26	24.7	23.8	23.19	26.48
AFA58	l	u/i	62	2021-02-11	2021-02-24	14	VMAT	2020-11-26	78	NST	T1a	0	2	0	0	0	4	100	85	0		0	4		1	1	4		neg	0			#NUM!	1		keinFollowUp	102.95	9.23	0.851923	0.943462	0.988462	1.02885	25.7	26.75	26	24.53	22.15	13.73	38.68
BGA50	r	o/i	71	2021-03-03	2021-03-12	10	VMAT	2021-01-12	51	DCIS	Tis	0	0	0	0	0	1.8	100	100	0		0	15		2	0	8		neg	1		2022-06-21	467	1	0		154.85	15.57	0.933077	0.957308	0.995385	1.02538	25.88	26.66	26	24.89	24.26	22.96	48.06
HHN41	l	o/a	80	2021-03-23	2021-03-31	9	VMAT	2021-02-12	40	NST	T1c	0	1	0	0	0	3	100	80	2	FISH neg.	0	10		2	0	14		neg	0		2021-07-27	119	119	0		90.67	22.94	0.934615	0.953077	1	1.04038	26	27.05	26	24.78	24.3	16.21	56.22
MRO21	l	o/a	81	2021-04-19	2021-04-28	10	3D	2021-02-23	56	NST	T2	0	1	0	0	0	1	100	100	1	FISH n.d.	0	10		2	0	20		neg	0		2021-08-16	111	110	0		54.43	8.12	0.914231	0.931923	0.995769	1.03423	25.89	26.89	26	24.23	23.77	11.78	56.42
DLF21	r	o/a	79	2021-04-20	2021-04-30	11	VMAT	2021-03-02	50	NST	T2	0	1	0	0	0	1	0	0	0		0	15		3	0	24		neg	0		2021-09-06	130	130	0		94.42	12.09	0.957308	0.968462	0.992692	1.01462	25.81	26.38	26	25.18	24.89	15.66	30.73
MOM77	l	o/a	50	2021-04-28	2021-05-07	10	VMAT	2021-03-17	43	NST	T2	0	1	0	0	0	2	100	100	1	FISH pos.	1	84		3	0	40		NA	0		2021-10-04	151	151	0	vorbestrahltHodgk	166.4	35.56	0.961154	0.972308	1	1.02654	26	26.69	26	25.28	24.99	36.76	55.38
HEK33	l	zentral	75	2021-05-10	2021-05-21	12	VMAT	2021-03-16	56	NST	T1a	0	0	0	0	0	5	100	100	0		0	5		2	1	2	10	neg	0		2021-08-13	85	85	0		45.1	8.32	0.969231	0.975385	1	1.02154	26	26.56	26	25.36	25.2	13.27	57.05
SPA56	r	o/a	65	2021-05-11	2021-05-25	15	VMAT	2021-03-04	69	NST	T1c	0	1	0	0	0	1	100	25	0		0	13		2	0	11		neg	0		2021-10-07	136	136	0		78.38	44.53	0.936923	0.954231	0.992692	1.02385	25.81	26.62	26	24.81	24.36	44.5	40.42
RAH66	r	o/a	63	2021-05-25	2021-06-04	11	VMAT	2021-03-24	63	DCIS	Tis	0	0	0	0	0	2	100	100	3	FISH n.d.	1	19		2	0	15		neg	1			#NUM!	1		keinFollowUp	262	13.88	0.958846	0.971538	1.00038	1.02308	26.01	26.6	26	25.26	24.93	20.37	59.93
NSK42	r	o/i	83	2021-06-01	2021-06-10	10	VMAT	2021-04-08	55	NST	T1b	0	2	1	0	0	8	100	100	0	FISH n.d.	0	3		2	0	6		neg	1		2021-11-10	154	154	0		27.16	6.39	0.905385	0.943846	0.990769	1.02885	25.76	26.75	26	24.54	23.54	6.66	38.87
KIA55	r	o/a	71	2021-06-14	2021-06-23	10	VMAT	2021-04-21	55	NST	T1a	0	2	0	0	0	6	100	100	1	FISH n.d.	0	15		1	0	5		neg	1		2021-10-12	112	112	0		136.16	14.52	0.966923	0.973846	1	1.02769	26	26.72	26	25.32	25.14	21.13	52.62
WFM55	l	u/a	70	2021-06-14	2021-06-23	10	VMAT	2021-01-06	160	NST	T2	1	15	0	0	0	4	12	12	0	FISH n.d.	0	16		2	1	23	1	A	0		2021-11-22	153	153	0		136.7	14.94	0.973462	0.980769	1	1.02154	26	26.56	26	25.5	25.31	22.69	54.1
HOR23	r	o/a	83	2021-08-16	2021-08-25	10	VMAT	2021-07-08	40	mikropapilläres Karzinom	T1c	0	0	1	0	0	3	100	100	0	FISH n.d.	0	15		2	0	19		neg	0		2022-01-27	156	156	0		89.13	16.16	0.962692	0.986154	1.02038	1.05577	26.53	27.45	26	25.64	25.03	21.87	87
SMO99	r	o/a	70	2021-08-24	2021-09-03	11	VMAT	2021-07-13	43	NST	T1b	0	1	0	0	0	3	100	10	2	FISH neg.	0	20		2	1	7	5	neg	0		2022-01-13	133	133	0		42.69	4.91	0.975385	0.981538	1.00038	1.02846	26.01	26.74	26	25.52	25.36	9.39	59.23
HHE41	l	o/a	51	2021-08-30	2021-09-08	10	VMAT	2021-07-22	40	NST	T1a	0	5	0	0	0	5	100	100	0	FISH n.d.	0	9		1	1	5	6	neg	0		2022-01-17	132	132	0		102.52	33.54	0.896154	0.933846	0.989231	1.02077	25.72	26.54	26	24.28	23.3	17.99	42.92
MBA70	r	o/a	52	2021-09-09	2021-09-20	12	VMAT	2021-07-27	45	NST	T1c	0	2	0	0	0	2	100	100	0	FISH n.d.	0	5		1	0	13		neg	1		2022-02-03	137	137	0		79.7	14.89	0.967692	0.976923	1	1.02462	26	26.64	26	25.4	25.16	22.4	53.35
SID64	l	o/a	62	2021-09-10	2021-09-17	8	VMAT	2021-06-24	79	NST	T1b	0	6	0	0	0	8	100	100	0	FISH n.d.	0	10		1	0	10		neg	0			#NUM!	1		keinFollowUp	171.34	12.63	0.943077	0.956154	0.991923	1.02808	25.79	26.73	26	24.86	24.52	14.08	34.42
DUK49	r	o/a	65	2021-09-15	2021-09-24	10	VMAT	2021-07-28	50	DCIS	Tis	0	0	0	0	0	4	100	100	0	FISH n.d.	0	5		2	0	9		neg	0		2022-01-31	130	130	0		38.8	16.44	0.956538	0.965385	1	1.03077	26	26.8	26	25.1	24.87	23.55	57.76
SZB67	r	o/i	80	2021-09-16	2021-09-28	13	VMAT	2021-07-28	51	NST	T1c	0	2	0	0	0	3	100	100	0	FISH n.d.	0	7		2	0	16		neg	0			#NUM!	1		keinFollowUp, Pectus excavatum	28.9	5.21	0.953846	0.966538	1	1.02731	26	26.71	26	25.13	24.8	6.68	57.04
GRA55	r	o/a	83	2021-10-04	2021-10-13	10	VMAT	2021-08-11	55	NST	T1c	0	2	0	0	0	5	100	100	0	FISH n.d.	0	30		3	1	11	4	neg	0		2021-12-17	66	66			164.5	12.45	0.915385	0.947308	1	1.03192	26	26.83	26	24.63	23.8	14.89	62.91
RDA67	l	o/i	55	2021-10-04	2021-10-19	16	VMAT	2021-08-09	57	NST	T1c	0	0	0	0	0	15	100	100	0	FISH n.d.	0	3		1	0	7		neg	1		2022-05-05	199	199	0		86.67	43.53	0.906538	0.930769	0.99	1.02654	25.74	26.69	26	24.2	23.57	44.16	43.1
BID55	r	o/a	82	2021-10-11	2021-10-20	10	VMAT	2021-09-09	33	NST	T1c	0	2	0	0	0	5	100	16	0	FISH n.d.	0	12		2	0	19		neg	1		2022-03-10	142	142	0		143.6	23.16	0.874231	0.932308	0.993462	1.03192	25.83	26.83	26	24.24	22.73	24.1	53.95
RHD39	l	o/a	68	2021-10-27	2021-11-04	9	VMAT	2021-09-23	35	NST	T1b	0	3	0	0	0	10	100	90	0	FISH n.d.	0	5		2	0	10		neg	0		2022-05-09	187	187	0		133.3	9.85	0.969231	0.977308	1	1.02423	26	26.63	26	25.41	25.2	13	53.88
RKA43	r	o/a	69	2021-11-15	2021-11-24	10	VMAT	2021-09-30	47	tubulaer	T1b	0	2	0	0	0	1	100	50	0	FISH n.d.	0	10		1	0	7		neg	0		2022-05-02	160	160	0		231.1	14.45	0.967692	0.976923	1	1.02692	26	26.7	26	25.4	25.16	17.27	53.82
BCA70	l	u/a	48	2021-11-22	2021-12-01	10	VMAT	2021-09-23	61	NST chondroid	T1c	0	1	0	0	0	2	100	0	2	FISH pos.	1	15		2	0	13		NA	0		2022-05-19	170	170	0	vorbestrahltHodgk	33.8	15.1	0.903846	0.938846	0.998462	1.03654	25.96	26.95	26	24.41	23.5	14.33	61.34
SBR57	l	o/a	71	2021-12-15	2021-12-27	13	VMAT	2021-11-03	43	NST	T2	0	1	0	0	0	1	0	0	0	FISH n.d.	0	90		3	0	24		NA	1		2022-06-07	163	163	0	mertenr	538.9	83.55	0.887692	0.91	0.981154	1.03038	25.51	26.79	26	23.66	23.08	83.83	31.96
MKA62	l	o/i	65	2021-12-22	2022-01-03	13	VMAT	2021-09-12	102	NST muzinös	pT1b	0	7	0	0	0	1	100	100	neg		0	15		2	neg	7	neg	neg	0		2022-06-14	163	163	1	1° Erythem	106.5	10.67	0.959231	0.969231	1	1.02538	26	26.66	26	25.2	24.94	11.34	59.22
VDM52	l	o/i	60	2022-01-03	2022-01-12	10	VMAT	2021-10-14	82	NST	T2	0	1	0	0	0	6	100	neg	neg		0	5		1	1	22		neg	0	2		#NUM!	1		keinFollowUp	60.48	11.74	0.924615	0.948077	0.996154	1.02923	25.9	26.76	26	24.65	24.04	11.85	53.57
SEE79	r	o/a	79	2022-01-04	2022-01-14	11	VMAT	2021-11-09	57	NST	T1c	0	0	0	0	0	5	100	neg	neg		neg	20		2	1	15	9	neg	1	0	2022-07-08	176	176	0		65.6	34.15	0.895	0.921923	0.992308	1.03308	25.8	26.86	26	23.97	23.27	32.4	51.03
DRA48	r	u/i	65	2022-01-13	2022-01-24	12	VMAT	2021-11-10	65	NST	T2	0	2	0	1	0	1	100	100	neg		0	1		2	neg	21	neg	neg	0	Schmerz1°		#NUM!	1		keinFollowUp	70.71	23.43	0.884231	0.912692	0.990769	1.03308	25.76	26.86	26	23.73	22.99	15.71	54.64
OMA69	r	o/a	73	2022-02-10	2022-02-24	15	VMAT	2021-11-02	101	DCIS	Tis	0	0	0	0	0	4	100	neg	neg		0	20		3	1	3	3	neg	0	0	2022-07-07	134	134	0	Vorbestrahlt	39.99	3.07	0.966538	0.972308	0.996538	1.01962	25.91	26.51	26	25.28	25.13	11.56	45.98
AAA48	l	o/a	63	2022-02-15	2022-02-25	11	VMAT	2022-01-06	41	NST	T1c	0	1	0	0	0	6	100	100	neg		0	4		2	neg	12	neg	neg	0		2022-06-28	124	1	0		68.45	5.04	0.993077	0.998077	1.01538	1.03538	26.4	26.92	26	25.95	25.82	8.85	93.73
GKA52	l	o/a	62	2022-02-15	2022-02-25	11	VMAT	2021-12-29	49	NST	T1a	0	6	0	0	0	5	100	25	neg		0	20		2	neg	5	neg	neg	0	0	2022-07-07	133	1	0		148.28	12.02	0.935769	0.954615	0.994231	1.02692	25.85	26.7	26	24.82	24.33	14.39	43.57
LAA77	r	o/a	64	2022-02-16	2022-02-28	13	VMAT	2021-12-28	51	DCIS	Tis	0	0	0	0	0	2	100	100	neg		0	5		2	1	9	1	neg	0	1	2022-07-26	149	1	0		71.88	20.13	0.940385	0.95	0.976923	1.00423	25.4	26.11	26	24.7	24.45	20.9	4.58
KOM44	l	u/a	71	2022-02-25	2022-03-07	11	VMAT	2022-01-11	46	lobul	T1c	0	1	0	0	0	2	90	2	1	FISHneg.	0	5		2	neg	19	neg	neg	0	1	2022-08-02	149	1	0		90.53	30.38	0.911923	0.930385	0.994615	1.03538	25.86	26.92	26	24.19	23.71	27.94	55.06
GAA51	r	o/a	64	2022-03-02	2022-03-11	10	VMAT	2021-12-29	64	NST	T1c	0	2	0	0	0	1	100	0	neg	FISH n.d.	0	5		1	1	14	21	neg	0	1	2022-08-08	151	1	0		20.74	7.35	0.939231	0.953462	0.999231	1.03462	25.98	26.9	26	24.79	24.42	9.56	58.4
HUM23	l	o/a	54	2022-03-02	2022-03-11	10	VMAT	2022-01-07	55	NST	T1b	0	4	0	0	0	5	100	100	neg	FISH n.d.	0	3		1	neg	8	neg	neg	0		2022-08-02	145	1	0		154.25	11.69	0.963462	0.974231	1	1.02885	26	26.75	26	25.33	25.05	15.14	53.4
WIP21	l	o/a	65	2022-03-03	2022-03-14	12	VMAT	2021-12-30	64	NST	T1c	0	0	0	0	0	2	0	0	neg	FISH n.d.	0	92		3	neg	18	neg	neg	0	1	2022-08-08	148	1	0		103.46	15.75	0.85	0.935	0.995385	1.03423	25.88	26.89	26	24.31	22.1	17.83	62.13
RIM83	r	o/a	73	2022-03-09	2022-03-18	10	VMAT	2022-01-06	63	NST	T2	0	6	0	0	0	9	100	95	1	FISH neg.	0	5		1	1	21	30	neg	0		2022-06-29	104	1	1	1° Fibrose	117.64	13.84	0.928077	0.950769	0.997308	1.03	25.93	26.78	26	24.72	24.13	15.99	54.85
MEL75	l	u/i	78	2022-03-17	2022-03-30	14	VMAT	2022-01-18	59	NST	T1c	0	2	0	0	0	1	100	70	2	FISH neg.	0	5		2	neg	14	neg	neg	0		2022-08-11	135	1	0		146	24.92	0.884615	0.912692	0.984615	1.02808	25.6	26.73	26	23.73	23	20.77	36.61
JVR66	l	o/a	60	2022-03-24	2022-04-05	13	VMAT	2021-09-07	199	NST	T1c	0	0	0	0	0	2	100	100	2	FISH pos.	1	30		2	1	14	3	A	0		2022-08-18	136	1	0		106.06	36.32	0.945385	0.961154	1.00269	1.03192	26.07	26.83	26	24.99	24.58	27.52	65.82
GRP70	r	o/a	64	2022-03-28	2022-04-06	10	VMAT	2022-02-10	47	NST	T1a	0	1	0	0	0	10	100	15	2	FISH neg.	0	1		1	neg	4	neg	neg	0		2022-07-12	98	1	0		108.22	13.29	0.936538	0.959231	1	1.02962	26	26.77	26	24.94	24.35	16.29	62.01
MEM62	l	o/a	79	2022-03-29	2022-04-08	11	VMAT	2022-02-01	57	NST	T1a	0	2	0	0	0	5	100	2	2	FISH neg.	0	15		2	1	5	10	neg	0		2022-06-23	77	1	0		118.6	16.22	0.948846	0.962692	1	1.03577	26	26.93	26	25.03	24.67	19.96	61.02
BUH41	l	u/a	86	2022-04-06	2022-04-19	14	VMAT	2022-02-17	49	NST	T1c	0	0	0	0	0	3	100	75	neg	FISH n.d.	0	15		2	neg	18	neg	neg	2			#NUM!	1		keinFollowUp	74.68	27.06	0.942308	0.959231	1	1.02923	26	26.76	26	24.94	24.5	32.26	61.37
GEP64	r	u/i	51	2022-04-25	2022-05-04	10	VMAT	2022-02-15	70	DCIS	Tis	0	0	0	0	0	5	100	10	neg	FISH n.d.	0	3		1	neg	2	neg	neg	1			#NUM!	1		keinFollowUp	43.7	42.84	0.919231	0.941154	0.998846	1.03154	25.97	26.82	26	24.47	23.9	24.88	61.74
																																		144.738
																																						19.82						27.13		23.66		25.33	54.57
																																						14.27						0.28		0.94		15.49	17.27
																																						19.3						26.74		24.82		21.08	50.85
																																						13.76						0.19		0.56		12.26	15.31
																																		144.738				19.38						26.79		24.65		21.7	51.4
																																						13.72						0.24		0.75		12.73	15.52
																																					Minimum	3.07						PTV D95 in % alle		94.8077
																																					Maximum	83.55						PTV D95 in % VMAT		95.4615
																																												PTV D95 in % 3D		91
						1			1																								1
						1			1																								1
						1			1																								1
GNE44	r	o/a	76	2020-06-25	2020-07-06	12	3D	2020-05-07	50	solides papilläres Karzinom	T1a	0	3	0	0	0	1	100	75	0		0	11		1	0	4		neg	0		2021-11-30	513		0		49.87						25.788			24.44	23.85
HHA82	r	o/a	82	2022-02-16	2022-02-16																													144.738		Abbruch nach 1 Frakt
						1			1																								1
						1			1																								1
						1			1																								1
				2022-03-14	2022-03-24	11			44635																								#NUM!
				2022-02-25	2022-03-07	11			44618																								#NUM!
				2021-10-11	2021-10-20	10			44481																								#NUM!
																																	1
																																	1
																																	1
																																	1
[truncated: 24 more columns]
